# Supplementary material for: Ly6Chi Monocytes Are Metabolically Reprogrammed in the Blood during Inflammatory Stimulation and Require Intact OxPhos for Chemotaxis and Monocyte to Macrophage Differentiation
Source: Cells. 2024 May 26;13(11):916. doi: 10.3390/cells13110916 (PMC11171939; doi:10.3390/cells13110916)
Supplement: Supplementary file 1 [file cells-13-00916-s001.zip]

Archive with 1 entries (1 files):
- cells-3012229-supplementary.pdf
